# Supplementary material for: Time-resolved scRNA-seq reveals transcription dynamics of polarized macrophages with influenza A virus infection and antigen presentation to T cells
Source: Emerg Microbes Infect. 2024 Aug 12;13(1):2387450. doi: 10.1080/22221751.2024.2387450 (PMC11370681; doi:10.1080/22221751.2024.2387450)
Supplement: Macro_Arg1_M2 cluster7_genes.xls [file TEMI_A_2387450_SM6503.xls]

mt-Co1
Mafb
mt-Nd4
mt-Nd1
mt-Co2
Nes
mt-Atp6
Golgb1
Plec
Chd4
Nrp2
Atp2b1
Pdgfa
Spag9
mt-Nd3
mt-Co3
Lrp1
Iqgap1
Smc1a
Itgb1
Rassf4
Gas6
Tln1
Rrbp1
Eea1
